# Supplementary material for: Comprehensive genomic characterization of HER2-low and HER2-0 breast cancer
Source: Nat Commun. 2023 Nov 18;14:7496. doi: 10.1038/s41467-023-43324-w (PMC10657399; doi:10.1038/s41467-023-43324-w)
Supplement: Supplementary file 6 — Source Data [file 41467_2023_43324_MOESM6_ESM.csv]

Figure 1	Can be created with the columns logit_HER2, Estrogen_Receptors_(ER),_metastatic, _CNV_1A columns, _AMP/DEL columns, _ONC, and mutation (no suffix) columns
Figure 2	Can be created with the columns logit_HER2, Estrogen_Receptors_(ER),_metastatic, Stage, Histology, TMB, _AMP/DEL columns, _ONC columns. For exact mutation, check GENIE
Figure 3	Can be created with the columns logit_HER2, Estrogen_Receptors_(ER),_metastatic, TMB, HM, cnv_all,cnv_split,logit_MET, _AMP/DEL columns, _ONC, and mutation (no suffix) columns
Figure 4	Can be created with logit_HER2, Estrogen_Receptors_(ER),_metastatic, Metastatic_HER2_IHC, Primary_HER2_IHC, and estimated_erbb2_count
Figure S1	Can be created with HM and TMB
Figure S2	The data represented in the REMARK diagram describes how we generated the final analytic cohort and therefore, was not part of the primary analysis presented in this manuscript. �
Figure S3	Can be created with the columns logit_HER2, Estrogen_Receptors_(ER),_metastatic, logit_MET, _CNV_1A columns, _AMP/DEL columns, _ONC, and mutation (no suffix) columns
Figure S4	Can be created with the columns logit_HER2, Estrogen_Receptors_(ER),_metastatic, TMB, HM, cnv_all,cnv_split,logit_MET, _AMP/DEL columns, _ONC, and mutation (no suffix) columns
Figure S5	Can be created with logit_HER2, Estrogen_Receptors_(ER),_metastatic, logit_MET, Metastatic_HER2_IHC, Primary_HER2_IHC, and estimated_erbb2_count
Figure S6	Can be created with the columns logit_HER2, Estrogen_Receptors_(ER),_metastatic, Metastatic_HER2_IHC, Primary_HER2_IHC, _CNV_1A columns, _AMP/DEL columns, _ONC, and mutation (no suffix) columns
Figure S7	Can be created with the columns logit_HER2, Estrogen_Receptors_(ER),_metastatic, TMB, HM, cnv_all,cnv_split,logit_MET, Metastatic_HER2_IHC, Primary_HER2_IHC, _AMP/DEL columns, _ONC, and mutation (no suffix) columns
